# Supplementary material for: A Novel Enzyme-Free Ratiometric Fluorescence Immunoassay Based on Silver Nanoparticles for the Detection of Dibutyl Phthalate from Environmental Waters
Source: Biosensors (Basel). 2022 Feb 16;12(2):125. doi: 10.3390/bios12020125 (PMC8869742; doi:10.3390/bios12020125)
Supplement: Supplementary file 1 [file biosensors-12-00125-s001.zip]

Archive with 1 entries (1 files):
- biosensors-1578826-supplementary.pdf
